# Supplementary material for: Comprehensive clinicopathological significance and putative transcriptional mechanisms of Forkhead box M1 factor in hepatocellular carcinoma
Source: World J Surg Oncol. 2023 Nov 25;21:366. doi: 10.1186/s12957-023-03250-z (PMC10675979; doi:10.1186/s12957-023-03250-z)
Supplement: Supplementary file 2 — Additional file 2: Table S1. [file 12957_2023_3250_MOESM2_ESM.txt]

Array_No.	FOXM1_value	Gender_status	Age_status	T_status	N_status	M_status	Adjacent_cirrhosis_status	AJCC_status	Smoke_status	Alcohol_status	HBV_status	Tumor_margin	HbsAg	HbsAg_status	HBsAb	HBsAb_status	HbeAg	HbeAg_status	HbeAb	HbeAb_status	HBcAb:	HBcAb:_status	CEA	CEA_status	AFP	AFP_status	CA125	CA125_status	LDH	LDH_status	CA199	CA199_status	TP	TP_status	ALB	ALB_status	GLO	GLO_status	A/G	A/G_status	r-GT	r-GT_status
LVC1504	68	F	<60	T3	N0	M0	Yes	III	No	No	No	Unclear	0.39	0	8.31	0	0.18	0	0.88¡ü	1	3.74¡ü	1	0.914	0	>1210¡ü	1			200	0	38.730¡ü	1	72.4	0	39.34	0	33.06¡ü	1	1.19¡ý	1	78.05¡ü	1
LVC1504	72	M	<60	T2	N0	M0	No	II	No	No	Yes	Unclear	229.9¡ü	1	0.94	0	0.01	0	26.6¡ü	1	10.6¡ü	1	5.93¡ü	1	>25410¡ü	1
LVC2281	67	M	<60	T2	N0	M0
LVC482	54	M	<60	T2	N0	M0
LVC2281	68	M	<60	T2	N0	M0
LVC2281	67	F	<60	T2	N0	M0
LVC482	50	F	<60	T2	N0	M0
LVC2281	68	M	<60	T2	N0	M0
LVC2281	67	M	<60	T2	N0	M0
LVC2281	72	M	<60	T2	N0	M0
LVC1504	90	F	<60	T3	N1	M0	No	III	No	No	No
LVC482	69	F	<60	T2	N0	M0
LVC2281	64	F	<60	T2	N0	M0
LVC2281	60	M	<60	T2	N0	M0
LVC2281	57	M	<60	T3	N0	M0
LVC2281	68	M	<60	T2	N0	M0
LVC2281	65	M	<60	T2	N0	M0
LVC2281	62	M	<60	T2	N0	M0
LVC2281	61	M	<60	T2	N0	M0
LVC2281	60	M	<60	T2	N0	M0
LVC1504	59	M	<60	T3	N0	M0	Yes	III	No	No	Yes	Unclear	34.61¡ü	1	1.81	0	0.29	0	0.17	0	7.8¡ü	1	1.64	0	>1210¡ü	1			116	0			64.99	0	39.4	0	25.59	0	1.54	0	84.81¡ü	1
LVC2281	90	M	<60	T3	N0	M0
LVC2281	88	F	<60	T3	N0	M0
LVC2281	78	M	<60	T2	N0	M0
LVC2281	76	M	<60	T2	N0	M0
LVC1504	73	M	<60	T2	N0	M0	No	II	Yes	Yes	Yes	Clear	£¨+£©	1	£¨¡ª£©	0	£¨¡ª£©	0	£¨¡ª£©	0	£¨¡ª£©	0			>1210¡ü	1															110.72¡ü	1
LVC2281	69	M	<60	T2	N0	M0
LVC482	79	M	<60	T2	N0	M0
LVC1504	78	M	<60	T2	N0	M0	Yes	II	Yes	Yes	No	Unclear											3.43¡ü	1	>1210¡ü	1	35.223¡ü	1	169.95	0	41.746¡ü	1	71.99	0	41.8	0	30.19	0	1.38	0	75.24¡ü	1
LVC1504	76	M	<60	T2	N0	M0	Yes	II	Yes	Yes	No		251.8¡ü	1	0.22	0	0.01	0	25.3¡ü	1	14.1¡ü	1	1.59	0	>8.52¡ü	0	104.34¡ü	1
LVC2281	72	F	<60	T2	N0	M0
LVC2281	65	M	<60	T2	N0	M0
LVC2281	61	M	<60	T2	N0	M0
LVC2281	60	F	<60	T2	N0	M0
LVC2281	52	F	<60	T1	N0	M0
LVC2281	95	M	<60	T4	N1	M0
LVC1504	90	M	<60	T3	N0	M0	No	III	No	Yes	Yes	Clear	+	1									4.200¡ü	1	18866.400¡ü	1			194	0			74.88	0	44.55	0	30.33	0			62.41¡ü	1
LVC481	79	M	<60	T2	N0	M0
LVC2281	76	M	<60	T2	N0	M0
LVC1504	67	M	<60	T2	N0	M0	No	II	No	No	Yes	Unclear													10441.200¡ü	1			226.12	0
LVC1504	91	M	<60	T3	N0	M0	Yes	III	No	No	Yes	Clear	72.90¡ü	1	0.15	0	0.04	0	2.84¡ü	1	5.25¡ü	1	0.32	0	>1210¡ü	1							64.78	0	42.03	0	22.75	0	1.85	0	39.52	0
LVC2281	90	F	<60	T3	N0	M0
LVC2281	76	M	<60	T3	N0	M0
LVC2281	69	M	<60	T2	N0	M0
LVC2281	66	F	<60	T3	N0	M0
LVC2281	62	M	<60	T3	N0	M0
LVC2281	60	F	<60	T3	N0	M0
LVC2281	58	M	<60	T2	N0	M0
LVC1504	52	M	<60	T3	N0	M0	Yes	III	Yes	Yes	Yes
LVC2281	88	M	<60	T3	N0	M0
LVC482	82	M	<60	T2	N0	M0
LVC2281	79	M	<60	T2	N0	M0
LVC2281	68	M	<60	T2	N0	M0
LVC2281	62	M	<60	T2	N0	M0
LVC481	56	M	<60	T2	N0	M0
LVC2281	52	M	<60	T2	N0	M0
LVC1504	46	M	<60	T2	N0	M0	No	II	Yes	Yes	No		251.1¡ü	1	0.2	0	0.001	0	0.76	0	8.09¡ü	1	2.22	0	396.8¡ü	1					31.24	0									65.44	0
LVC482	78	M	<60	T2	N0	M0
LVC1504	77	M	<60	T3	N0	M0	No	III	Yes	Yes	Yes		0.21	0	265.90¡ü	1	0.01	0	0.34¡ü	1	1.23¡ü	1	0.867	0	150.6¡ü	1			243.92¡ü	1			78.02	0	41.86	0	36.16¡ü	1	1.16¡ý	1	150.65¡ü	1
LVC2281	75	M	<60	T2	N0	M0
LVC2281	72	F	<60	T4	N0	M0
LVC2281	67	M	<60	T3	N0	M0
LVC2281	67	M	<60	T2	N0	M0
LVC1504	57	M	<60	T2	N0	M0	Yes	II	No	No	No	Unclear	253.9¡ü	1	0.15	0	0.26	0	0.12	0	5.94¡ü	1	1.84	0	>1210¡ü	1							72.5	0	38.44	0	34.06¡ü	1	1.13¡ý	1	15.49	0
LVC2281	55	M	<60	T3	N0	M0
LVC2281	90	M	<60	T3	N0	M0
LVC2281	74	F	<60	T2	N0	M0
LVC1504	69	M	<60	T2	N0	M0	No	II	Yes	Yes	No	Clear	219.8¡ü	1	0.05	0	0.01	0	16.2¡ü	1	6.82¡ü	1	1.13	0	4.87	0	72.275¡ü	1	328¡ü	1	8.646	0			34.79¡ý	1			1.2¡ý	1	158.82¡ü	1
LVC2281	69	M	<60	T3	N0	M0
LVC1504	68	M	<60	T3	N0	M0	No	III	Yes	Yes		Unclear	283.4¡ü	1	0.15	0	0.01	0	7.89¡ü	1	7.27¡ü	1	7.036	1	419.5¡ü	1					40.25¡ü	1	51.8¡ý	1	34.29¡ý	1
LVC2281	66	M	<60	T2	N0	M0
LVC2281	63	M	<60	T2	N0	M0
LVC2281	61	M	<60	T3	N0	M0
LVC2281	54	M	<60	T2	N0	M0
LVC481	73	M	<60	T2	N0	M0
LVC2281	68	M	<60	T2	N0	M0
LVC2281	67	M	<60	T2	N0	M0
LVC2281	67	F	<60	T1	N0	M0
LVC2281	65	M	<60	T2	N0	M0
LVC2281	65	M	<60	T2	N0	M0
LVC2281	58	M	<60	T3	N0	M0
LVC1504	56	M	<60	T2	N0	M0	No	II	Yes	Yes		Unclear	89.68¡ü	1	0.2	0	0.001	0	3.49¡ü	1	23.9¡ü	1	4.400¡ü	1	75.350¡ü	1			435.16¡ü	1
LVC1504	90	M	<60	T3	N0	M0	Yes	III	No	No	Yes		327.1¡ü	1	0.91	0	0.01	0	19.4¡ü	1	14.3¡ü	1			2053.7¡ü	1									33.86¡ý	1			1.23¡ý	1	116.14¡ü	1
LVC482	86	F	<60	T2	N0	M0
LVC1504	77	M	<60	T3	N0	M0	No	III	No	No	No	Unclear	14.16¡ü	1	1.73	0	0.01	0	35.4¡ü	1	16.5¡ü	1	4.25¡ü	1	6.1	0					9.771	0
LVC481	76	M	<60	T2	N0	M0
LVC2281	74	M	<60	T3	N0	M0
LVC2281	72	F	<60	T2	N0	M0
LVC2281	69	F	<60	T3	N0	M0
LVC2281	69	F	<60	T2	N0	M0
LVC2281	68	M	<60	T3	N0	M0
LVC2281	68	F	<60	T2	N0	M0
LVC481	68	M	<60	T2	N0	M0
LVC2281	67	M	<60	T2	N0	M0
LVC2281	66	M	<60	T2	N0	M0
LVC2281	65	M	<60	T3	N0	M0
LVC2281	60	M	<60	T2	N0	M0
LVC2281	56	M	<60	T2	N0	M0
LVC2281	55	M	<60	T2	N0	M0
LVC2281	51	M	<60	T2	N0	M0
LVC482	92	M	<60	T3	N0	M0
LVC481	89	M	<60	T2	N0	M0
LVC481	74	M	<60	T2	N0	M0
LVC2281	72	M	<60	T2	N0	M0
LVC2281	68	M	<60	T3	N0	M0
LVC2281	59	M	<60	T2	N0	M0
LVC2281	58	M	<60	T2	N0	M0
LVC2281	57	M	<60	T2	N0	M0
LVC1504	56	M	<60	T2	N0	M0	Yes	II	No	No	Yes		119¡ü	1	0.2	0	0.001	0	20.9¡ü	1	23.1	0			263.7¡ü	1	1.67	0			119¡ü	1									426.95¡ü	1
LVC2281	53	M	<60	T2	N0	M0
LVC2281	53	M	<60	T2	N0	M0
LVC2281	53	M	<60	T2	N0	M0
LVC1504	89	F	<60	T2	N0	M0	Yes	II	No	No	Yes	Clear	245.3	1	0.08	0	0.01	0	13.5¡ü	1	7.47¡ü	1	0.964	0	>1210¡ü	1					5.75¡ü	0
LVC2281	79	M	<60	T2	N0	M0
LVC2281	79	M	<60	T1	N0	M0
LVC1504	78	M	<60	T2	N0	M0	Yes	II	No	Yes	Yes		214.5¡ü	1	0.15	0	0.01	0	26.3¡ü	1	12.9¡ü	1	1.96	0	4.1	0	3.12	0			52.183¡ü	1	54.3¡ý	1	33.26¡ý	1					58.39¡ü	1
LVC482	65	M	<60	T2	N0	M0
LVC2281	60	M	<60	T2	N0	M0
LVC2281	58	M	<60	T3	N0	M0
LVC481	90	M	<60	T3	N1	M0
LVC2281	73	M	<60	T2	N0	M0
LVC1504	72	M	<60	T3	N0	M0	No	III	Yes	Yes	Yes	Clear	106.3¡ü	1	0.11	0	0.01	0	24.8¡ü	1	10.1¡ü	1	2.02	0	8.93	0	8.593	0			46.892¡ü	1									108.40¡ü	1
LVC2281	72	M	<60	T2	N0	M0
LVC2281	68	F	<60	T2	N0	M0
LVC2281	68	M	<60	T2	N0	M0
LVC2281	62	F	<60	T2	N0	M0
LVC2281	59	M	<60	T3	N0	M0
LVC1504	58	M	<60	T2	N0	M0	Yes	II	No	No	Yes		309.4¡ü	1	0.27	0	0.01	0	2.26¡ü	1	27.1¡ü	1			1.27	0							50.80¡ý	1	29¡ý	1
LVC2281	57	M	<60	T3	N1	M0
LVC2281	57	M	<60	T3	N0	M0
LVC1504	52	M	<60	T3	N0	M0	No	III	Yes	Yes	Yes	Unclear	71.43¡ü	1	2.1	0	0.01	0	18.2¡ü	1	12.9¡ü	1	3.15	0	2.54	0					31.762	0	50.5¡ý	1	32.6¡ü	1					382.2¡ü	1
LVC2281	79	M	<60	T3	N0	M0
LVC2281	78	M	<60	T2	N0	M0
LVC1504	66	M	<60	T2	N0	M0	No	II	Yes	Yes			1.05¡ü	1	0.2	0	0.001	0	28.2¡ü	1	26.5¡ü	1	0.94	0	>25410	1	7.44	0			3.95	0	56.00¡ý	1
LVC2281	66	M	<60	T2	N0	M0
LVC2281	64	M	<60	T3	N0	M0
LVC1504	58	M	<60	T2	N0	M0	No	II	Yes	Yes			£¨+£©	1	£¨¡ª£©	0	£¨¡ª£©	0	£¨¡ª£©	0	£¨¡ª£©	0	3.41¡ü	1	6.37	0	14.15	0			76.208¡ü	1							0.92¡ý	1	171.43¡ü	1
LVC2281	58	M	<60	T2	N0	M0
LVC2281	57	M	<60	T2	N0	M0
LVC2281	57	M	<60	T2	N0	M0
LVC2281	56	M	<60	T2	N0	M0
LVC2281	73	M	<60	T2	N0	M0
LVC2281	68	M	<60	T3	N0	M0
LVC2281	63	F	<60	T2	N0	M0
LVC1504	80	F	<60	T2	N1	M0	No	III	No	No	Yes		275.5¡ü	1	0.2	0	0.65¡ü	1	0.21	0	15¡ü	1			2175.8¡ü	1							52.74¡ý	1	32.72¡ý	1					141.61¡ü	1
LVC481	73	F	<60	T2	N0	M0
LVC2281	67	F	<60	T2	N0	M0
LVC1504	65	F	<60	T2	N0	M0	No	II	No	No	Yes		243¡ü	1	0.15	0	0.06¡ü	1	1.25	0	12.6¡ü	1	3.950¡ü	1	>1210¡ü	1	18.972	0			51.231¡ü	1							1.22¡ý	1
LVC1504	92	M	<60	T3	N0	M0	No	III	Yes	No	No		211.4¡ü	1	0.6	0	0.01	0	3.46¡ü	1	8.15¡ü	1	2.71	0	1210¡ü	1			361.56	0											72.49¡ü	1
LVC2281	90	M	<60	T4	N0	M0
LVC1504	78	M	<60	T2	N0	M0	Yes	II	Yes	Yes	No		277.6¡ü	1	0.41	0	0.01	0	15.8¡ü	1	11.1¡ü	1	2.6	0	>1210¡ü	1	21.414	0			28.221	0									15.46¡ü	1
LVC2281	69	M	<60	T1	N0	M0
LVC2281	67	M	<60	T3	N1	M0
LVC2281	65	M	<60	T2	N0	M0
LVC481	65	M	<60	T2	N0	M0
LVC2281	64	M	<60	T3	N0	M0
LVC2281	64	M	<60	T2	N0	M0
LVC2281	63	M	<60	T3	N0	M0
LVC2281	62	M	<60	T2	N0	M0
LVC2281	61	M	<60	T2	N0	M0
LVC1504	54	M	<60	T2	N0	M0	No	II	No	No	Yes	Unclear	298.800¡ü	1	0.2	0	0.001	0	10.8¡ü	1	20.1¡ü	1	1.65	0	>1210.00	1			197.61	0
LVC2281	91	M	<60	T3	N2	M0
LVC2281	74	F	<60	T2	N0	M0
LVC1504	66	M	<60	T2	N0	M0	No	II	No	No	Yes	Clear	201¡ü	1	0.15	0	0.01	0	20.5¡ü	1	10.9¡ü	1	1.27	0	18.6	0	21.05	0			4.665	0							1.17¡ý	1	74.77¡ü	1
LVC2281	63	M	<60	T2	N0	M0
LVC1504	56	M	<60	T3	N0	M0	No	III	No	No	No		363.83¡ü	1	0.15	0	0.03	0	4.2¡ü	1	5.11¡ü	1
LVC2281	90	M	<60	T3	N0	M0
LVC2281	64	M	<60	T4	N0	M0
LVC1504	90	M	<60	T4	N1	M0	No	IV	No	Yes	Yes	Clear	£¨+£©	1					£¨+£©	1	£¨+£©	1	1.89	0	3.7	0					1.713	0	53.8¡ý	1	31.84¡ý	1					70.78¡ü	1
LVC2281	76	M	<60	T1	N0	M0
LVC1504	71	M	<60	T2	N0	M0	No	II	Yes	Yes	No		118.2¡ü	1	0.06	0	0.01	0	24.8¡ü	1	12.1¡ü	1	2.44	0	68.18¡ü	1	4.551	0			18.14	0			34.94¡ý	1			1.29¡ý	1	60.23¡ü	1
LVC2281	69	M	<60	T2	N0	M0
LVC2281	68	M	<60	T3	N0	M0
LVC2281	65	M	<60	T3	N0	M0
LVC2281	60	F	<60	T3	N1	M0
LVC1504	59	M	<60	T2	N0	M0	Yes	II	No	No	No	Unclear	+	1									1.52	0	156.4¡ü	1							65.73	0	41.18	0	24.55	0	1.68	0
LVC1504	58	F	<60	T3	N1	M0	No	III	No	No	No		0.2	0	28.63¡ü	1	0.01	0	13.1¡ü	1	24.9¡ü	1	5.18¡ü	1	2.92	0	82.64¡ü	1			134.27¡ü	1	58¡ý	1	31.32¡ý	1			1.17¡ý	1	276.1¡ü	1
LVC2281	58	F	<60	T2	N0	M0
LVC1504	57	F	<60	T2	N0	M0	No	II	No	No	Yes		61.02¡ü	1	0.23	0	0.01	0	19.1¡ü	1	70.8¡ü	1	9.82¡ü	1	96.25¡ü	1	7.147	0			4.99	0			33.72¡ý	1			1.2¡ý	1
LVC2281	57	M	<60	T2	N0	M0
LVC1504	56	F	<60	T3	N1	M0	Yes	III	No	No	No	Unclear											1.86	0	>1210¡ü	1							60.14	0	33.13¡ý	1	27.01	0	1.23¡ý	1	381.40¡ü	1
LVC1504	55	M	<60	T3	N0	M0	No	III	Yes	Yes	No	Clear	£¨+)156.7¡ü	1	0.15	0	0.01	0	2.04¡ü	1	4.96	0	1.91	0	>1210¡ü	1			284.82¡ü	1					44.76	0	28.66	0	1.56	0	73.48	0
LVC2281	52	M	<60	T2	N0	M0
LVC2281	43	M	<60	T4	N1	M0
LVC2281	67	M	<60	T2	N0	M0
LVC2281	66	M	<60	T3	N0	M0
LVC1504	63	M	<60	T3	N0	M0	No	III	Yes	Yes	No		60.44¡ü	1	2.33	0	0.1	0	14.7¡ü	1	12.3¡ü	1			>1210¡ü	1															126.4¡ü	1
LVC2281	53	M	<60	T2	N0	M0
LVC482	52	M	<60	T2	N0	M0
LVC2281	92	M	<60	T4	N1	M0
LVC1504	79	M	<60	T2	N0	M0	Yes	II	Yes	Yes	No	Unclear	0.18	0	4.93	0	0.001	0	2.06¡ü	1	2.78¡ü	1	4.58¡ü	1							9.81	0	58.51¡ý	1	30.38¡ý	1
LVC1504	78	M	<60	T2	N0	M0	Yes	II	No	No	No
LVC1504	78	M	<60	T3	N0	M0	Yes	III	Yes	Yes	No		41.86¡ü	1	0.2	0	0.01	0	3.46¡ü	1	24.6¡ü	1	2.52	0	37.4¡ü	1															66.27¡ü	1
LVC2281	71	M	<60	T2	N0	M0
LVC481	70	F	<60	T1	N0	M0
LVC2281	68	F	<60	T2	N0	M0
LVC482	66	M	<60	T3	N0	M0
LVC1504	63	F	<60	T1	N0	M0	Yes	I	No	No			£¨+£©	1									2.41	0	>1210.00	1					22.04	0			34.64¡ý	1			1.12¡ý	1	103.29¡ü	1
LVC2281	60	M	<60	T3	N0	M0
LVC2281	59	M	<60	T3	N0	M0
LVC481	59	M	<60	T2	N0	M0
LVC2281	58	F	<60	T1	N0	M0
LVC2281	76	M	<60	T2	N0	M0
LVC2281	76	M	<60	T2	N0	M0
LVC482	74	M	<60	T2	N0	M0
LVC2281	72	M	<60	T2	N0	M0
LVC2281	69	M	<60	T2	N0	M0
LVC2281	64	M	<60	T2	N0	M0
LVC482	64	M	<60	T2	N0	M0
LVC1504	61	M	<60	T2	N0	M0	Yes	II	No	Yes	No		£¨+£©	1									2.09	0	128.5¡ü	1	95.064¡ü	1			180.023¡ü	1	57.7¡ý	1	33.72¡ý	1					378.28¡ü	1
LVC1504	58	M	<60	T2	N0	M0	Yes	II	Yes	Yes	Yes	Unclear											2.45	0	118.8¡ü	1			266¡ü	1									1.13¡ý	1
LVC2281	56	M	<60	T3	N0	M0
LVC2281	50	M	<60	T2	N0	M0
LVC2281	75	M	<60	T1	N0	M0
LVC2281	67	F	<60	T2	N0	M0
LVC2281	63	M	<60	T2	N0	M0
LVC2281	60	M	<60	T4	N1	M0
LVC2281	60	M	<60	T2	N0	M0
LVC2281	57	M	<60	T2	N0	M0
LVC1504	51	M	<60	T3	N0	M0	No	III	Yes	No		Unclear	269.12¡ü	1	0.15	0	0.01	0	1.60¡ü	1	7.8	0	2.59	0	>25410¡ü	1			180.4	0			86.24	0	33.88¡ý	1	32.36	0	2.05¡ý	0	88.22¡ü	1
LVC2281	51	F	<60	T2	N0	M0
LVC1504	76	M	<60	T2	N0	M0	No	II	Yes	Yes	Yes		213.8¡ü	1	1.16	0	0.01	0	5.96¡ü	1	11.8¡ü	1	1.93	0	38.32¡ü	1			281¡ü	1	45.534¡ü	1
LVC2281	61	M	<60	T2	N0	M0
LVC2281	61	M	<60	T2	N0	M0
LVC1504	59	M	<60	T3	N0	M0	No	III	No	Yes	Yes		412.4¡ü	1	0.92	0	0.57¡ü	1	0.05	0	9.62¡ü	1	2.99	0	>1210¡ü	1	11.635	0			72.575¡ü	1	53.3¡ý	1	30.2¡ý	1					213.627¡ü	1
LVC2281	58	M	<60	T1	N0	M0
LVC2281	90	M	<60	T3	N1	M0
LVC2281	90	M	<60	T4	N0	M0
LVC2281	89	M	<60	T3	N0	M0
LVC1504	74	F	<60	T3	N0	M0	No	III	No	No	No	Unclear	£¨+£©	1									0.894	0	2.78	0			283¡ü	1					33.45¡ý	1			1.21¡ý	1	157.71¡ü	1
LVC2281	68	M	<60	T4	N1	M0
LVC2281	63	M	<60	T2	N0	M0
LVC2281	58	M	<60	T3	N0	M0
LVC2281	90	M	<60	T4	N1	M0
LVC2281	78	M	<60	T3	N0	M0
LVC2281	73	M	<60	T3	N1	M0
LVC1504	68	M	<60	T2	N0	M0	No	II	No	Yes	Yes		169.6¡ü	1	0.15	0	0.01	0	25.8¡ü	1	14.3¡ü	1	2.28	0	5.69	0					>0.41¡ü	0	48.6¡ý	1	33.6¡ý	1
LVC2281	65	M	<60	T2	N0	M0
LVC2281	57	M	<60	T2	N0	M0
LVC481	57	M	<60	T2	N0	M0
LVC2281	90	M	<60	T4	N1	M1
LVC2281	78	F	<60	T2	N0	M0
LVC1504	68	M	<60	T2	N0	M0	Yes	II	Yes	Yes	Yes	Clear	107.6¡ü	1	4.69	0	0.01	0	17.8¡ü	1	14.1¡ü	1	1.75	0	27.44¡ü	1	1.681	0			39.937¡ü	1	56.6¡ý	1	34.29¡ý	1					281.3¡ü	1
LVC2281	68	M	<60	T2	N0	M0
LVC2281	60	F	<60	T2	N0	M0
	59	M	<60	T3	N0	M0	Yes	III	Yes	Yes	Yes		225.06¡ü	1	4.07	0	0.01	0	2.66¡ü	1	5.07¡ü	1	1.24	0	>1210¡ü	1			160.52	0			67.23	0	38.3	0	28.93	0	1.32	0	132.75¡ü	1
LVC2281	90	M	<60	T4	N0	M0
LVC1504	72	M	<60	T2	N0	M0	No	II	Yes	Yes	No	Unclear	177.9¡ü	1	8.1	0	0.01	0	20.8¡ü	1	23.4¡ü	1	2.43	0	48.57¡ü	1			185	0			78.2	0	42.29	0	35.9¡ü	1	1.18¡ý	1	119.56¡ü	1
LVC2281	67	M	<60	T3	N0	M0
LVC2281	62	M	<60	T4	N0	M0
LVC2281	62	M	<60	T3	N0	M0
LVC2281	53	M	<60	T2	N0	M0
LVC1504	79	M	¡Ý60	T3	N0	M0	Yes	III	No	No	No	Unclear	0.07	0	38.85¡ü	1	0.01	0	4.05¡ü	1	7.80¡ü	1	3.99¡ü	1	>1210¡ü	1	7.02	0	169	0	10.19	0			39.02	0	21.02	0	1.86	0	15.46	0
LVC2281	76	M	¡Ý60	T3	N0	M0
LVC2281	73	M	¡Ý60	T1	N0	M0
LVC2281	68	M	¡Ý60	T2	N0	M0
LVC2281	62	M	¡Ý60	T2	N0	M0
LVC482	62	M	¡Ý60	T2	N0	M0
LVC1504	54	F	¡Ý60	T2	N0	M0	No	II	No	No	No		207¡ü	1	0.15	0	0.01	0	28.6¡ü	1	16.4¡ü	1	0.771	0	>1210¡ü	1	7.74	0			25.19	0							1.24¡ý	1
LVC1504	54	M	¡Ý60	T2	N0	M0	No	II	Yes	Yes	Yes		289.3¡ü	1	0.2	0	0.001	0	27.6¡ü	1	27.1¡ü	1	2.49	0	>1210	1					36.93	0							1.17¡ý	1
LVC2281	53	F	¡Ý60	T2	N0	M0
LVC2281	79	M	¡Ý60	T4	N0	M0
LVC2281	78	F	¡Ý60	T3	N0	M0
LVC1504	76	M	¡Ý60	T2	N0	M0	No	II	No	Yes	No		£¨+£©	1											>1210¡ü	1					18.23	0	56.07¡ý	1	32.07¡ý	1					54.89¡ü	1
LVC2281	75	M	¡Ý60	T2	N0	M0
LVC1504	71	M	¡Ý60	T3	N0	M0	No	III	No	No	Yes	Clear	6.50¡ü	1	0.15	0	0.01	0	2.87¡ü	1	5.37¡ü	1	1.77	0	1.33	0			36	0			77.52	0	41.91	0	35.61¡ü	1	1.18¡ý	1	28.28	0
LVC2281	68	M	¡Ý60	T4	N1	M1
LVC481	64	M	¡Ý60	T2	N0	M0
LVC1504	92	M	¡Ý60	T3	N0	M0	Yes	III	No	Yes	No	Unclear	356.3¡ü	1	0.15	0	0.01	0	24.6¡ü	1	21.0¡ü	1	1.42	0	2.46	0			134	0			67.4	0	40.33	0	27.07	0	1.49	0	79.12	0
LVC2281	52	F	¡Ý60	T3	N0	M0
LVC1504	51	M	¡Ý60	T2	N0	M0	No	II	Yes	Yes	Yes	Unclear	29.42¡ü	1	0.15	0	0.01	0	30.2¡ü	1	14.0¡ü	1	2.4	0	4.15	0	4.991	0	181	0	111.57¡ü	1	73	0	44.51	0			1.56	0	137.7	0
LVC1504	73	M	¡Ý60	T3	N0	M0	No	III	No	No	Yes	Unclear	413.08¡ü	1	0.15	0	42.42¡ü	1	0.13	0	5.61¡ü	1	2.34	0	73.03¡ü	1	11.72	0	131	0	100.500¡ü	1			34.49¡ü	1	34.25¡ü	1	1.01¡ý	1	140.37¡ü	1
LVC2281	69	M	¡Ý60	T2	N0	M0
LVC2281	63	F	¡Ý60	T1	N0	M0
LVC2281	62	M	¡Ý60	T1	N0	M0
LVC1504	78	M	¡Ý60	T2	N0	M0	No	II	Yes	No	No		45.4¡ü	1	0.2	0	0.001	0	28¡ü	1	2.5¡ü	1											73.4	0	44.23	0	29.17	0	1.52	0	24.06	0
LVC482	74	M	¡Ý60	T2	N0	M0
LVC2281	72	M	¡Ý60	T2	N0	M0
LVC2281	69	M	¡Ý60	T2	N0	M0
LVC2281	62	M	¡Ý60	T2	N0	M0
LVC2281	61	M	¡Ý60	T3	N0	M0
LVC481	58	M	¡Ý60	T2	N0	M0
LVC482	91	M	¡Ý60	T3	N1	M0
LVC1504	90	M	¡Ý60	T3	N0	M0	Yes	III	Yes	Yes	Yes		40.13¡ü	1	0.15	0	0.01	0	24.1¡ü	1	20.8¡ü	1	4.08¡ü	1	717¡ü	1	30	0			23.394	0
LVC2281	77	M	¡Ý60	T2	N0	M0
LVC2281	67	M	¡Ý60	T3	N1	M0
LVC2281	54	M	¡Ý60	T2	N0	M0
LVC1504	68	M	¡Ý60	T2	N0	M0	No	II	No	Yes	No	Unclear	(+)	1											151¡ü	1			244¡ü	1			80.47	0	47.43	0	33.04¡ü	1			150.52¡ü	1
LVC1504	64	M	¡Ý60	T2	N0	M0	Yes	II	No	No	No	Unclear	150¡ü	1	0.03	0	0.01	0	17.1¡ü	1	11.5¡ü	1	3.87¡ü	1	15.02	0					119.8¡ü	1	55.9¡ý	1	31.75¡ý	1					58.89	0
LVC2281	64	M	¡Ý60	T2	N0	M0
LVC2281	54	M	¡Ý60	T2	N0	M0
LVC2281	79	M	¡Ý60	T2	N0	M0
LVC2281	64	M	¡Ý60	T3	N0	2
LVC481	51	M	¡Ý60	T2	N0	M0
LVC2281	92	F	¡Ý60	T4	N1	M0
LVC2281	78	M	¡Ý60	T3	N0	M0
LVC1504	75	F	¡Ý60	T2	N0	M0	No	II	No	No	No
LVC2281	76	F	¡Ý60	T1	N0	M0
LVC2281	60	M	¡Ý60	T2	N0	M0
LVC1504	78	M	¡Ý60	T3	N0	M0	No	III	Yes	No	No
LVC1504	74	F	¡Ý60	T3	N0	M0	No	III	No	No	No														2.93	0															194.30¡ü	1
LVC2281	74	F	¡Ý60	T3	N0	M0
LVC1504	73	M	¡Ý60	T2	N0	M0	No	II	No	No	No	Clear
LVC1504	74	M	¡Ý60	T3	N0	M0	No	III	No	No	Yes		276.7¡ü	1	0.15	0	0.01	0	15.6¡ü	1	17.2	0	2.17	0	>1210¡ü	1			367.52¡ü	1	73.787¡ü	1	80.5	0	45.28	0	35.22¡ü	1	1.29¡ý	1	71.30¡ü	1
LVC1504	91	M	¡Ý60	T3	N0	M0	Yes	III	Yes	Yes	Yes	Unclear	£¨+£©	1															257¡ü	1
LVC2281	89	M	¡Ý60	T3	N0	M0
LVC2281	73	M	¡Ý60	T3	N0	M0
LVC2281	60	M	¡Ý60	T2	N0	M0
LVC2281	54	M	¡Ý60	T2	N0	M0
LVC2281	65	M	¡Ý60	T3	N0	M0
LVC2281	60	M	¡Ý60	T3	N0	M0
LVC1504	56	F	¡Ý60	T2	N0	M0	No	II	No	No		Unclear	292.8¡ü	1	8.9	0	0.01	0	14.7¡ü	1	17.8¡ü	1	1.05	0	13892.4¡ü	1			195.49	0	34.68	0	74.3	0	39.62	0	34.68	0	1.14¡ý	1
LVC2281	76	F	¡Ý60	T3	N1	M0
